# Supplementary material for: Characterization of PetM cytochrome b6f subunit 7 domain-containing protein in tomato
Source: Hortic Res. 2023 Nov 8;10(12):uhad224. doi: 10.1093/hr/uhad224 (PMC10716634; doi:10.1093/hr/uhad224)
Supplement: Web_Material_uhad224 [file web_material_uhad224.zip]

Archive with 1 entries (1 files):
- Supplementary_data_1.xlsx
