# Supplementary material for: Characterization of PetM cytochrome b6f subunit 7 domain-containing protein in tomato
Source: Hortic Res. 2023 Nov 8;10(12):uhad224. doi: 10.1093/hr/uhad224 (PMC10716634; doi:10.1093/hr/uhad224)
Supplement: Web_Material_uhad224 [file web_material_uhad224.zip › Supplementary_data_1.xlsx]

## Sheet: GC
Supplemental Table 2. Metabolite annotation and documentation of (derivatized) GC-MS data.
GC-TOF-MS metabolites
	A	B	C	E	G	M
1
2	Experiment title:	petM characterization
3	Organism/Plant species:	S. lycopersicum
4	Organ/tissue:	leaves and fruits
5	Analytical tool:	GC-TOF-MS
6
7	Peak no.- number referenced back to the main text
8	Ret . Time- Retention time, in minutes (difference in Ret.Time between ES(+) and ES(-) modes was less than XX minutes)
9	Putative Name- putative identification of the metabolite
10	Mol. Formula- molecular formula of the metabolite or its FA adduct;
11	Theor. m/z- theoretical monoisotopic mass calculated for the ion (M-H)- , (M+H)+ or (M+FA)-
12	Found m/z- mass detected in the experiment
13	m/z error (ppm)- difference between theoretical and found m/z values in ppm
14	MSMS fragments- fragments, obtained from the ion (M-H)- , (M+H)+ or (M+FA)-
15	MS/MS CE (eV)- collision energy used for fragmentation optional
16	UV/Vis- UV/ Vis absorbance maxima
17	() FA- formic acid adduct
18	(S)- identification confirmed by a standard compound
19	I, II, III- different isomers
20	Identification level (A; B; C)- (A) standard or NMR; (B(i)) confident match based on MS/MS and (B(ii)) confident match using in-silico MS/MS approaches and (B(iii)) partial match based on MS/MS and (C(i)) confident match based on MSn and (C(ii)) confident match using in-silico MSn approaches and (C(iii)) partial match based on MSn; (D) MS only
21	International identifie (*optional): identifier from database such such as: HMDB, KEGG, PubChem, KNApSAcK, ect.
22
23	Peak no.	Ret. Time	Putative metabolite name	Addut type (+)	Unique Mass	Identification level (A-D)
24	1	3.41	Alanine	M+	116	A
25	2	6.41	Alanine Beta-	M+	248	A
26	3	9.78	Arginine	M+	256	A
27	4	8.86	Asparagine	M+	116	A
28	5	7.71	Cysteine	M+	294	A
29	6	4.56	Ethanolamine	M+	174	A
30	7	7.93	Glutamine	M+	227	A
31	8	5.22	Glycine	M+	174	A
32	9	6.53	Homoserine	M+	218	A
33	10	5.12	Isolucine	M+	158	A
34	11	4.91	Leucine	M+	158	A
35	12	9.92	Lysine	M+	156	A
36	13	7.64	Methionine	M+	176	A
37	14	9.19	Ornithine	M+	142	A
38	15	8.55	Phenylalanine	M+	192	A
39	16	5.45	Proline	M+	142	A
40	17	5.75	Serine	M+	204	A
41	18	6.34	Serine O-	M+	174	A
42	19	5.91	Threonine	M+	219	A
43	20	12.79	Tryptophan	M+	202	A
44	21	10.3	Tyramine	M+	174	A
45	22	10.63	Tyrosine	M+	280	A
46	23	4.38	Valine	M+	144	A
47	24	7.36	Aspartic Acid	M+	232	A
48	25	4.16	Butyric Acid	M+	117	A
49	26	9.56	Citric Acid	M+	273	A
50	27	10.26	Dehydroascorbic Acid Dimer	M+	316	A
51	28	5.97	Fumaric Acid	M+	245	A
52	29	10.36	Galacturonic Acid	M+	333	A
53	30	9.65	Glutamic Acid	M+	156	A
54	31	5.54	Glyceric Acid	M+	292	A
55	32	3.1	Glyoxylic Acid	M+	160	A
56	33	9.65	Isocitric Acid	M+	245	A
57	34	3.13	Lactic Acid	M+	190	A
58	35	7.1	Malic Acid	M+	233	A
59	36	4.85	Malonic Acid	M+	147	A
60	37	3.63	Pyruvic Acid	M+	174	A
61	38	7.78	Salicylic Acid	M+	267	A
62	39	5.88	Succinic Acid	M+	247	A
63	40	7.56	Threonic Acid	M+	292	A
64	41	5.54	Urea	M+	189	A
65	42	6.58	Erythritol	M+	217	A
66	43	6.57	Erythrose	M+	205	A
67	44	9.34	Fructose	M+	217	A
68	45	12.4	Fructose-6-Phosphate	M+	315	A
69	46	8.41	Fucose	M+	117	A
70	47	15.34	Galactinol	M+	204	A
71	48	9.66	Galactose	M+	160	A
72	49	9.52	Glucose	M+	160	A
73	50	12.5	Glucose-6-Phosphate	M+	387	A
74	51	4.69	Glycerol	M+	205	A
75	52	10.57	Insitol Myo	M+	305	A
76	53	14.02	Maltose	M+	204	A
77	54	16.68	Raffinose	M+	204	A
78	55	8.3	Rhamnose	M+	117	A
79	56	13.61	Sucrose	M+	271	A
80	57	8.07	Xylose	M+	307	A

## Sheet: Lipids
Supplemental Table 1. Metabolite annotation and documentation of lipidomic LC-MS data.
UPLC-Orbitrap-MS lipidomics
	A	B	C	E	F	G	I	N	T
1
2	Experiment title:	petM characterization
3	Organism/Plant species:	S. lycopersicum
4	Organ/tissue:	leaves and fruits
5	Analytical tool:	UPLC-Orbitrap-MS1
6
7	Peak no.- number referenced back to the main text
8	Ret . Time- Retention time, in minutes (difference in Ret.Time between ES(+) and ES(-) modes was less than XX minutes)
9	Putative Name- putative identification of the metabolite
10	Mol. Formula- molecular formula of the metabolite or its FA adduct;
11	Theor. m/z- theoretical monoisotopic mass calculated for the ion (M-H)- , (M+H)+ or (M+FA)-
12	Found m/z- mass detected in the experiment
13	m/z error (ppm)- difference between theoretical and found m/z values in ppm
14	MSMS fragments- fragments, obtained from the ion (M-H)- , (M+H)+ or (M+FA)-
15	MS/MS CE (eV)- collision energy used for fragmentation optional
16	UV/Vis- UV/ Vis absorbance maxima
17	() FA- formic acid adduct
18	(S)- identification confirmed by a standard compound
19	I, II, III- different isomers
20	Identification level (A; B; C)- (A) standard or NMR; (B(i)) confident match based on MS/MS and (B(ii)) confident match using in-silico MS/MS approaches and (B(iii)) partial match based on MS/MS and (C(i)) confident match based on MSn and (C(ii)) confident match using in-silico MSn approaches and (C(iii)) partial match based on MSn; (D) MS only
21	International identifie (*optional): identifier from database such such as: HMDB, KEGG, PubChem, KNApSAcK, ect.
22
23	Peak no.	Ret. Time	Putative metabolite name	Metabolite Class	Mol formula	Addut type (+)	ES(+) Found m/z	MS/MS ES(+) CE (eV)	Identification level (A-D)
24	1	5.18	DAG 34:4	Diacylglycerol	C37H66O5	[M+Na]+	611.469	40	A
25	2	10.14	DAG 36:3	Diacylglycerol	C39H70O5	[M+Na]+	641.512	40	A
26	3	5.88	DGDG 34:5	Digalactosyldiacylglycerol	C49H82O15	[M + Na]+	933.555	40	A
27	4	6.21	DGDG 36:6	Digalactosyldiacylglycerol	C51H84O15	[M+NH4]+	954.615	40	A
28	5	6.92	DGDG 38:6	Digalactosyldiacylglycerol	C53H88O15	[M+NH4]+	982.647	40	A
29	6	3.73	Lyso-PC 18:0	Lyso-Phosphatidylcholine	C26H54NO7P	[M+H]+	524.371	40	A
30	7	4.96	MGDG 32:6	Monogalactosyldiacylglycerol	C41H66O10	[M+NH4]+	736.5	40	A
31	8	5.3	MGDG 32:5	Monogalactosyldiacylglycerol	C41H70O10	[M+NH4]+	738.516	40	A
32	9	5.85	MGDG 36:8	Monogalactosyldiacylglycerol	C45H70O10	[M+NH4]+	788.535	40	A
33	10	6.57	MGDG 36:7	Monogalactosyldiacylglycerol	C45H72O10	[M+NH4]+	790.549	40	A
34	11	6.82	MGDG 36:6	Monogalactosyldiacylglycerol	C45H74O10	[M+NH4]+	792.563	40	A
35	12	7.92	MGDG 34:3	Monogalactosyldiacylglycerol	C43H76O10	[M+NH4]+	770.578	40	A
36	13	8.59	MGDG 34:2	Monogalactosyldiacylglycerol	C43H78O10	[M+NH4]+	772.594	40	A
37	14	9.33	MGDG 34:1	Monogalactosyldiacylglycerol	C43H80O10	[M+NH4]+	774.61	40	A
38	15	14.09	plastoquinone	Other	C53H80O2	[M + H]+	749.625	40	C(iii)
39	16	5.08	PG OPDA/16:0	Oxylipn	C40H71O11P	[M + NH4+]+	776.512	40	C(iii)
40	17	6.24	PC 36:6	Phosphatidylcholine	C44H76NO8P	[M+H]+	778.539	40	A
41	18	6.79	PC 36:5	Phosphatidylcholine	C44H78NO8P	[M+H]+	780.554	40	A
42	19	7.28	PC 34:3	Phosphatidylcholine	C42H78NO8P	[M+H]+	756.554	40	A
43	20	8.22	PC 36:3	Phosphatidylcholine	C44H82NO8P	[M+H]+	784.586	40	A
44	21	5.29	PE 38:8	Phosphatidylethanolamine	C43H70NO8P	[M+H]+	760.494	40	A
45	22	6.94	PE 36:5	Phosphatidylethanolamine	C41H72NO8P	[M+H]+	738.508	40	A
46	23	7.13	PE 34:4	Phosphatidylethanolamine	C39H70NO8P	[M+H]+	712.492	40	A
47	24	7.45	PE 36:3	Phosphatidylethanolamine	C41H76NO8P	[M+H]+	742.539	40	A
48	25	4.11	Neoxanthin	Pigment	C40H56O4	[M+H]+	601.425	40	A
49	26	4.27	Violaxanthin	Pigment	C40H56O4	[M+H]+	601.425	40	A
50	27	4.77	Antheraxanthin	Pigment	C40H56O3	[M+H]+	585.43	40	A
51	28	5.25	Zeaxanthin	Pigment	C40H56O2	M+	568.428	40	A
52	29	5.35	Lutein	Pigment	C40H56O2	M+	568.428	40	A
53	30	9.95	Chlorophyll a	Pigment	C55H72MgN4O5	[M+H]+	893.543	40	A
54	31	8.41	Chlorophyll b	Pigment	C55H70MgN4O4	[M+H]+	907.522	40	A
55	32	10.82	Pheophytin	Pigment	C55H74N4O5	[M+H]+	871.573	40	A
56	33	11.84	alpha-carotene	Pigment	C40H56	[M+H]+	537.438	40	A
57	34	12.06	beta-carotene	Pigment	C40H56	[M+H]+	537.438	40	A
58	35	11.56	Cer t18:0/h24:0	Sphingolipid	C42H85NO5	[M + Na]+	706.635	40	C(iii)
59	36	11.58	Cer t18:1/c24:0	Sphingolipid	C42H83NO4	[M + H]+	666.643	40	C(iii)
60	37	5.77	SQDG 34:4	Sulfoquinovodyldiacylglycerol	C43H74O12S	[M + NH4]+	832.519	40	C(iii)
61	38	5.24	SQDG 36:6	Sulfoquinovosyldiacylglycerol	C45H74O12S	[M+NH4]+	856.524	40	C(iii)
62	39	5.97	SQDG 34:3	Sulfoquinovosyldiacylglycerol	C43H76O12S	[M+NH4]+	834.54	40	C(iii)
63	40	6.09	SQDG 36:4	Sulfoquinovosyldiacylglycerol	C45H78O12S	[M+NH4]+	860.555	40	C(iii)
64	41	6.46	SQDG 34:2	Sulfoquinovosyldiacylglycerol	C43H78O12S	[M+NH4]+	836.555	40	C(iii)
65	42	14.12	TAG 52:6	Triacylglyceride	C55H94O6	[M+NH4]+	868.739	40	A
66	43	14.17	TAG 54:7	Triacylglyceride	C57H96O6	[M+NH4]+	894.755	40	A
67	44	14.46	TAG 52:5	Triacylglyceride	C55H96O6	[M+NH4]+	870.755	40	A
68	45	14.53	TAG 54:6	Triacylglyceride	C57H98O6	[M+NH4]+	896.771	40	A
69	46	14.55	TAG 56:7	Triacylglyceride	C59H100O6	[M+NH4]+	922.786	40	A
70	47	14.73	TAG 50:3	Triacylglyceride	C53H96O6	[M+NH4]+	846.755	40	A
71	48	14.77	TAG 52:4	Triacylglyceride	C55H98O6	[M+NH4]+	872.771	40	A
72	49	14.81	TAG 48:2	Triacylglyceride	C51H94O6	[M+NH4]+	820.739	40	A
73	50	14.83	TAG 54:5	Triacylglyceride	C57H100O6	[M+NH4]+	898.786	40	A
74	51	15.02	TAG 50:2	Triacylglyceride	C53H98O6	[M+NH4]+	848.771	40	A
75	52	15.06	TAG 52:3	Triacylglyceride	C55H100O6	[M+NH4]+	874.786	40	A
76	53	15.09	TAG 54:4	Triacylglyceride	C57H102O6	[M+NH4]+	900.802	40	A
77	54	15.1	TAG 48:1	Triacylglyceride	C51H96O6	[M+NH4]+	822.755	40	A
78	55	15.32	TAG 52:2	Triacylglyceride	C55H102O6	[M+NH4]+	876.802	40	A
79	56	15.35	TAG 54:3	Triacylglyceride	C57H104O6	[M+NH4]+	902.818	40	A
80	57	15.38	TAG 56:4	Triacylglyceride	C59H106O6	[M+NH4]+	928.833	40	A
81	58	15.55	TAG 50:0	Triacylglyceride	C53H102O6	[M+NH4]+	852.802	40	A
82	59	15.56	TAG 60:5	Triacylglyceride	C63H112O6	[M+NH4]+	982.88	40	A
83	60	15.57	TAG 54:2	Triacylglyceride	C57H106O6	[M+NH4]+	904.833	40	A
84	61	15.61	TAG 56:3	Triacylglyceride	C59H108O6	[M+NH4]+	930.849	40	A
85	62	15.63	TAG 58:4	Triacylglyceride	C61H110O6	[M+NH4]+	956.865	40	A
86	63	16.02	TAG 56:1	Triacylglyceride	C59H112O6	[M+NH4]+	934.88	40	A
87	64	16.24	TAG 56:0	Triacylglyceride	C59H112O6	[M+NH4]+	936.899	40	A
88	65	16.25	TAG 58:1	Triacylglyceride	C61H116O6	[M+NH4]+	962.912	40	A
89	66	13.73	CoQ9	Ubiquinone	C54H82O4	[M + H]+	795.631	40	C(iii)
90	67	14.37	CoQ10	Ubiquinone	C59H90O4	[M + H]+	863.696	40	C(iii)
